# Supplementary material for: Current Status and Management of Chronic Myeloid Leukemia in the Gulf Region: Survey Results and Expert Opinion
Source: Cancers (Basel). 2024 May 31;16(11):2114. doi: 10.3390/cancers16112114 (PMC11172167; doi:10.3390/cancers16112114)
Supplement: Supplementary file 1 [file cancers-16-02114-s001.zip]

Archive with 1 entries (1 files):
- cancers-2925873-supplementary.pdf
